# Supplementary material for: Risk Factors and Outcomes of Acute Graft Pyelonephritis with Bacteremia Due to Multidrug-Resistant Gram-Negative Bacilli among Kidney Transplant Recipients
Source: J Clin Med. 2022 Jun 2;11(11):3165. doi: 10.3390/jcm11113165 (PMC9181603; doi:10.3390/jcm11113165)
Supplement: Supplementary file 1 [file jcm-11-03165-s001.zip]

Archive with 1 entries (1 files):
- jcm-1726321-supplementary.pdf
